# Supplementary material for: Based on Tau PET Radiomics Analysis for the Classification of Alzheimer’s Disease and Mild Cognitive Impairment
Source: Brain Sci. 2023 Feb 20;13(2):367. doi: 10.3390/brainsci13020367 (PMC9953966; doi:10.3390/brainsci13020367)
Supplement: Supplementary file 1 [file brainsci-13-00367-s001.zip]

Archive with 1 entries (1 files):
- brainsci-2158499-supplementary.pdf
